# Supplementary material for: Towards Radiolabeled EGFR-Specific Peptides: Alternatives to GE11
Source: Pharmaceuticals (Basel). 2023 Feb 11;16(2):273. doi: 10.3390/ph16020273 (PMC9963887; doi:10.3390/ph16020273)
Supplement: Supplementary file 1 [file pharmaceuticals-16-00273-s001.zip]

Archive with 1 entries (1 files):
- pharmaceuticals-2211515-supplementary.pdf
